# Supplementary material for: Asymmetrical Damage of the Wrist Joint Induces Lateralized Cortical Bone Loss in the Metacarpal Diaphysis in Patients with Rheumatoid Arthritis
Source: J Clin Med. 2024 Dec 16;13(24):7652. doi: 10.3390/jcm13247652 (PMC11676186; doi:10.3390/jcm13247652)
Supplement: Supplementary file 1 [file jcm-13-07652-s001.zip]

Archive with 14 entries (11 files):
- Supplementary Data/
- Supplementary Data/Table S1.pdf
- Supplementary Data/Table S2.pdf
- Supplementary Data/Table S3.pdf
- Supplementary Data/Table S4.pdf
- Supplementary Data/Table S5.pdf
- __MACOSX/
- __MACOSX/._Supplementary Data
- __MACOSX/Supplementary Data/
- __MACOSX/Supplementary Data/._Table S1.docx
- __MACOSX/Supplementary Data/._Table S2.docx
- __MACOSX/Supplementary Data/._Table S3.docx
- __MACOSX/Supplementary Data/._Table S4.docx
- __MACOSX/Supplementary Data/._Table S5.docx
